# Supplementary material for: Summer Precipitation Predicts Spatial Distributions of Semiaquatic Mammals
Source: PLoS One. 2015 Aug 18;10(8):e0135036. doi: 10.1371/journal.pone.0135036 (PMC4540445; doi:10.1371/journal.pone.0135036)
Supplement: S1 Table — Site locations were recorded in the North American Datum coordinate system (WGS84 UTM Zone 16N) and represent the center of each 200-m stream segment. Site = assigned site name; Northing and Easting = Cartesian coordinates for the center of each study site; Muskrat = naïve muskrat occupancy status at a particular site during a given year (1 = sign found at least one survey at site, 0 = sign not found during any survey at site,— = site not surveyed); Mink = naïve mink occupancy status at a particular site during a given year (1 = sign found at least once at site, 0 = sign not found at site,— = site not surveyed). (XLSX) [file pone.0135036.s001.xlsx]

## Sheet: Sheet1
	Location		2007		2008		2009		2010		2011		2012
Site	Easting	Northing	Mink	Muskrat	Mink	Muskrat	Mink	Muskrat	Mink	Muskrat	Mink	Muskrat	Mink	Muskrat
1	396435	4481757	0	1	1	1	1	1	1	1	1	0	0	0
2	411501	4486924	0	0	1	1	-	-	-	-	-	-	-	-
3	403118	4486353	1	0	1	0	1	1	1	1	0	0	0	0
4	432630	4481387	1	1	1	1	-	-	-	-	-	-	-	-
5	382419	4478990	0	1	0	1	0	1	1	1	0	1	0	0
6	380355	4476731	0	1	1	1	-	-	-	-	-	-	-	-
7	382360	4477388	0	1	1	1	1	1	0	1	1	0	0	0
8	354433	4474432	0	0	1	0	1	0	1	0	0	0	0	0
9	348438	4474021	0	0	0	0	1	0	0	0	0	0	0	0
10	383757	4467897	1	0	1	1	1	0	1	1	0	0	1	0
11	412894	4459983	0	0	1	0	1	1	1	1	1	0	1	0
12	383297	4457421	0	0	1	0	-	-	-	-	-	-	-	-
13	404583	4455061	1	0	1	1	-	-	-	-	-	-	-	-
14	413971	4454063	0	0	0	0	-	-	-	-	-	-	-	-
15	403340	4450054	1	0	1	0	1	1	1	1	1	0	1	0
16	350619	4448070	0	0	0	0	-	-	-	-	-	-	-	-
17	357067	4445211	1	0	1	1	1	1	1	1	1	0	1	0
18	381485	4438307	0	1	1	0	1	0	1	1	1	0	1	0
19	408694	4435317	1	1	1	1	1	1	1	1	1	0	1	0
20	406629	4432290	1	0	1	0	1	1	1	0	0	0	0	0
21	439212	4429297	0	0	1	0	-	-	-	-	-	-	-	-
22	353092	4423959	1	1	1	1	1	1	1	1	-	-	1	0
23	400024	4423902	0	1	1	1	1	1	1	1	1	1	1	0
24	428933	4423088	0	1	1	1	-	-	-	-	-	-	-	-
25	371605	4421708	0	1	1	1	-	-	-	-	-	-	-	-
26	442990	4419575	0	1	1	1	-	-	-	-	-	-	-	-
27	370786	4417608	0	1	1	0	1	0	1	1	0	0	1	0
28	367728	4415051	0	1	1	0	-	-	-	-	-	-	-	-
29	374342	4415273	0	0	1	1	-	-	-	-	-	-	-	-
30	378610	4414878	0	0	1	1	-	-	-	-	-	-	-	-
31	428737	4415525	1	1	0	1	-	-	-	-	-	-	-	-
32	364449	4410299	0	1	1	1	1	1	1	1	1	1	0	0
33	407805	4407918	0	0	1	0	0	1	0	1	0	0	0	0
34	401824	4402948	1	0	1	1	1	1	1	1	1	0	1	0
35	418210	4401887	0	0	1	0	1	0	1	1	1	1	1	1
36	406232	4395465	1	1	1	1	1	1	0	1	1	0	1	0
37	399302	4465313	0	1	1	1	1	1	1	1	1	0	1	0
38	403577	4465532	0	1	1	1	1	1	1	1	-	-	1	0
39	396034	4462695	0	1	1	1	1	1	0	1	0	0	1	0
40	397013	4461474	0	0	1	0	-	-	-	-	-	-	-	-
41	398516	4457063	1	1	1	1	1	1	1	1	1	0	0	0
42	400852	4457288	0	1	1	1	1	1	1	1	1	0	0	0
43	401226	4456065	0	1	1	1	1	1	1	1	1	0	1	0
44	386251	4452641	1	1	1	1	1	1	1	1	1	0	1	0
45	384254	4451123	0	1	1	1	1	0	0	1	0	0	0	0
46	379060	4449439	0	1	1	1	-	-	0	1	1	0	0	0
47	380675	4449588	1	1	1	1	1	1	1	1	1	1	0	0
48	380285	4448574	0	1	1	1	1	1	1	0	0	1	1	0
49	397351	4446174	0	1	1	1	-	-	-	-	-	-	-	-
50	390929	4443051	0	1	1	1	1	1	0	1	0	1	0	0
51	396645	4443893	1	0	1	1	1	0	1	1	0	1	0	0
52	396797	4443417	0	0	0	1	1	1	1	1	1	1	0	0
53	400459	4443494	1	0	1	1	-	-	-	-	-	-	-	-
54	401867	4442706	0	1	1	1	1	1	1	1	0	1	1	0
55	385090	4441160	1	1	1	1	-	-	-	-	-	-	-	-
56	410339	4441616	0	1	1	1	1	1	1	1	1	1	1	0
57	386527	4440582	1	0	1	1	1	1	1	1	0	0	1	0
58	409495	4441051	1	1	1	1	1	1	1	1	1	0	0	0
59	397687	4441272	1	1	1	1	1	1	1	0	1	0	1	0
60	390088	4438616	1	0	1	1	1	0	1	1	1	1	1	0
61	393906	4437589	0	1	1	0	0	1	1	1	1	1	1	1
62	400493	4438778	1	0	1	0	1	1	1	1	1	0	1	0
63	408972	4438747	0	1	1	1	1	1	1	1	1	1	0	0
64	393151	4437112	0	0	0	0	0	0	0	0	0	0	0	0
65	395258	4437151	0	1	1	1	1	1	1	1	1	1	1	0
66	388765	4436666	0	1	1	1	-	-	-	-	-	-	-	-
67	396293	4436735	0	0	0	0	0	0	1	0	0	0	0	0
68	397504	4437276	0	1	1	1	1	1	1	1	1	1	1	1
69	401207	4438320	0	1	1	1	1	1	1	1	1	0	1	1
70	365600	4434701	1	1	1	1	-	-	1	1	0	1	0	0
71	365347	4434261	0	1	1	1	-	-	-	-	-	-	-	-
72	388750	4435024	0	1	0	1	1	0	1	1	1	0	0	0
73	365159	4432961	1	1	1	1	-	-	-	-	-	-	-	-
74	394246	4432787	1	0	1	0	-	-	-	-	-	-	-	-
75	366251	4431662	0	1	1	0	-	-	-	-	-	-	-	-
76	393531	4432919	0	0	1	0	-	-	-	-	-	-	-	-
77	362142	4430679	0	0	0	0	0	0	0	0	0	0	0	0
78	362968	4430054	0	1	1	1	-	-	1	1	1	1	1	0
79	365394	4428332	0	0	1	0	-	-	-	-	-	-	-	-
80	389256	4426891	1	0	1	0	0	1	1	1	1	0	1	0
81	401496	4413895	0	0	1	0	1	1	0	1	1	0	0	0
82	401998	4410383	0	0	1	1	1	1	1	1	0	0	0	0
83	402513	4411463	1	0	1	0	1	1	1	0	1	0	1	0
84	393374	4408684	1	1	1	1	1	1	1	1	1	0	0	0
85	391023	4406598	0	1	1	1	1	1	1	1	1	1	1	1
86	390344	4405076	1	1	1	1	-	-	-	-	-	-	-	-
87	389418	4404144	1	0	1	1	-	-	-	-	-	-	-	-
88	386199	4392647	1	1	1	1	-	-	-	-	-	-	-	-
89	438297	4451991	0	0	1	1	-	-	-	-	-	-	-	-
90	382020	4415409	0	1	1	1	1	1	1	1	1	1	1	0
