# Supplementary material for: Summer Precipitation Predicts Spatial Distributions of Semiaquatic Mammals
Source: PLoS One. 2015 Aug 18;10(8):e0135036. doi: 10.1371/journal.pone.0135036 (PMC4540445; doi:10.1371/journal.pone.0135036)
Supplement: S2 Table — All locations and mortality events are grouped into 100 m bins. (XLSX) [file pone.0135036.s002.xlsx]

## Sheet: Sheet1
Distance from the stream edge	Number of Radiolocations	Number of Mortalities
100	1760	4
200	72	2
300	74	2
400	20	2
500	21	3
600	12	2
700	31	1
800	18	0
900	5	0
1000	13	0
1100	2	0
1200	0	0
1300	3	1
1400	4	0
1500	0	0
