# Supplementary material for: Summer Precipitation Predicts Spatial Distributions of Semiaquatic Mammals
Source: PLoS One. 2015 Aug 18;10(8):e0135036. doi: 10.1371/journal.pone.0135036 (PMC4540445; doi:10.1371/journal.pone.0135036)
Supplement: S3 Table — Mortality = individual mink mortality; Northing and Easting = Cartesian coordinates for the mortality location; Date = date the mortality was recorded; Cause = known cause of mortality. (XLSX) [file pone.0135036.s003.xlsx]

## Sheet: Sheet1
Mortality	Northing	Easting	Date	Cause
1	381533	4439152	2010-04-05	Predation
2	386771	4438064	2010-04-19	Road Kill
3	385401	4434390	2010-07-09	Predation
4	399946	4427272	2010-10-22	Predation
5	400924	4436804	2011-02-17	Road Kill
6	387124	4425071	2011-02-23	Predation
7	393628	4437150	2011-02-25	Road Kill
8	396944	4434213	2011-03-14	Poison
9	388778	4432784	2011-03-17	Road Kill
10	386202	4433183	2011-08-17	Poison
11	394440	4437521	2012-03-29	Disease (unknown)
12	391581	4457195	2012-03-31	Road Kill
13	402091	4436527	2012-05-02	Predation
14	392876	4451154	2012-05-17	Road Kill
15	396086	4434763	2012-07-13	Predation
16	398694	4426425	2013-03-20	Poison
17	396310	4429649	2013-01-09	Road Kill
